# Supplementary material for: Colorful 3D Reconstruction and an Extended Depth of Field for a Monocular Biological Microscope Using an Electrically Tunable Lens
Source: Biomimetics (Basel). 2024 Jan 12;9(1):0. doi: 10.3390/biomimetics9010049 (PMC11154282; doi:10.3390/biomimetics9010049)
Supplement: Supplementary file 1 [file biomimetics-09-00049-s001.zip]

Archive with 1 entries (1 files):
- Visualization 1.mp4
